# Supplementary material for: Genotype-phenotype correlations in EPCAM-associated congenital tufting enteropathy: a case report and systematic review
Source: Front Pediatr. 2026 May 21;14:1830464. doi: 10.3389/fped.2026.1830464 (PMC13233504; doi:10.3389/fped.2026.1830464)
Supplement: Supplementary file 1 [file Table1.xlsx]

## Sheet: Sheet1
ID	Study	Gender	Geographic origin	Zygosity	Genotype Group	EPCAM Mutation (Col 1)	EPCAM Mutation (Col 2)	Protein Change (Col 1)	Protein Change (Col 2)	Mutation Classification (Col 1)	Mutation Classification (Col 2)	Chronic Diarrhea	Growth Failure	Malnutrition	Electrolyte Imbalance	Liver Damage	Infection	Transplant	Nutrition	Outcome
1	Sivagnanam 2008	M	Russia	Homozygous	Missense/In-frame deletion	c.200G>A	c.200G>A	p.Cys66Tyr	p.Cys66Tyr	Missense	Missense	Yes	Yes	Yes	Unknown	Unknown	Unknown	Unknown	TPN	Unknown
2	Sivagnanam 2008	M	Canada	Homozygous	Splicing defect	c.427-1G>A	c.427-1G>A	Unknown	Unknown	Splicing defect	Splicing defect	Yes	Yes	Yes	Unknown	Unknown	Unknown	Unknown	TPN	Unknown
3	Sivagnanam 2008	M	Mexican/American	Homozygous	Splicing defect	c.491+1G>A	c.491+1G>A	Unknown	Unknown	Splicing defect	Splicing defect	Yes	Yes	Yes	Unknown	Unknown	Unknown	Unknown	TPN	Unknown
4	Sivagnanam 2008	M	Mexican/American	Homozygous	Splicing defect	c.491+1G>A	c.491+1G>A	Unknown	Unknown	Splicing defect	Splicing defect	Yes	Yes	Yes	Unknown	Unknown	Unknown	Unknown	TPN	Unknown
5	Al-Mayouf 2009	M	Saudi Arabia	Homozygous	Frameshift/Nonsense	c.499dupC	c.499dupC	p.Gln167Profs*21	p.Gln167Profs*21	Frameshift	Frameshift	Yes	Yes	Yes	Yes	Yes	Yes	No	TPN	Deceased
6	Al-Mayouf 2009	M	Saudi Arabia	Homozygous	Frameshift/Nonsense	c.499dupC	c.499dupC	p.Gln167Profs*21	p.Gln167Profs*21	Frameshift	Frameshift	Yes	Yes	Yes	Yes	Unknown	Yes	No	TPN	Alive
7	Al-Mayouf 2009	F	Saudi Arabia	Homozygous	Frameshift/Nonsense	c.499dupC	c.499dupC	p.Gln167Profs*21	p.Gln167Profs*21	Frameshift	Frameshift	Yes	Yes	Yes	Yes	Yes	Yes	No	TPN	Deceased
8	Al-Mayouf 2009	F	Saudi Arabia	Homozygous	Frameshift/Nonsense	c.499dupC	c.499dupC	p.Gln167Profs*21	p.Gln167Profs*21	Frameshift	Frameshift	Yes	Yes	Yes	Yes	Unknown	Unknown	No	TPN	Alive
9	Sivagnanam 2010	F	Pakistan	Homozygous	Frameshift/Nonsense	c.412C>T	c.412C>T	p.Arg138*	p.Arg138*	Nonsense	Nonsense	Yes	Yes	Yes	Unknown	Unknown	Unknown	Yes	TPN	Deceased
10	Ko 2010	F	South Korea	Compound Heterozygous	Mixed without missense/In-frame deletion	c.316A>T	c.491+1G>A	p.Lys106*	Unknown	Nonsense	Splicing defect	Yes	Yes	Yes	Unknown	Unknown	Yes	No	TPN	Alive
11	Ko 2010	M	South Korea	Compound Heterozygous	Mixed without missense/In-frame deletion	c.316A>T	c.491+1G>A	p.Lys106*	Unknown	Nonsense	Splicing defect	Yes	Yes	Yes	Unknown	Unknown	Unknown	No	TPN	Alive
12	Salomon 2011	M	Kuwait	Homozygous	Splicing defect	c.492-2A>G	c.492-2A>G	Unknown	Unknown	Splicing defect	Splicing defect	Yes	Yes	Yes	Unknown	Unknown	Unknown	Unknown	TPN	Unknown
13	Salomon 2011	M	Kuwait	Homozygous	Frameshift/Nonsense	c.499dupC	c.499dupC	p.Gln167Profs*21	p.Gln167Profs*21	Frameshift	Frameshift	Yes	Yes	Yes	Unknown	Unknown	Unknown	Unknown	TPN	Unknown
14	Salomon 2011	F	Kuwait	Homozygous	Frameshift/Nonsense	c.499dupC	c.499dupC	p.Gln167Profs*21	p.Gln167Profs*21	Frameshift	Frameshift	Yes	Yes	Yes	Unknown	Unknown	Unknown	Unknown	TPN	Unknown
15	Salomon 2011	F	Kuwait	Homozygous	Frameshift/Nonsense	c.499dupC	c.499dupC	p.Gln167Profs*21	p.Gln167Profs*21	Frameshift	Frameshift	Yes	Yes	Yes	Unknown	Unknown	Unknown	Unknown	TPN	Unknown
16	Salomon 2011	M	Kuwait	Homozygous	Frameshift/Nonsense	c.499dupC	c.499dupC	p.Gln167Profs*21	p.Gln167Profs*21	Frameshift	Frameshift	Yes	Yes	Yes	Unknown	Unknown	Unknown	Unknown	TPN	Unknown
17	Salomon 2011	M	Kuwait	Homozygous	Frameshift/Nonsense	c.499dupC	c.499dupC	p.Gln167Profs*21	p.Gln167Profs*21	Frameshift	Frameshift	Yes	Yes	Yes	Unknown	Unknown	Unknown	Unknown	TPN	Unknown
18	Salomon 2011	F	Kuwait	Homozygous	Frameshift/Nonsense	c.499dupC	c.499dupC	p.Gln167Profs*21	p.Gln167Profs*21	Frameshift	Frameshift	Yes	Yes	Yes	Unknown	Unknown	Unknown	Unknown	TPN	Unknown
19	Salomon 2011	M	Qatar	Homozygous	Frameshift/Nonsense	c.499dupC	c.499dupC	p.Gln167Profs*21	p.Gln167Profs*21	Frameshift	Frameshift	Yes	Yes	Yes	Unknown	Unknown	Unknown	Unknown	TPN	Unknown
20	Salomon 2011	F	Qatar	Homozygous	Frameshift/Nonsense	c.499dupC	c.499dupC	p.Gln167Profs*21	p.Gln167Profs*21	Frameshift	Frameshift	Yes	Yes	Yes	Unknown	Unknown	Unknown	Unknown	TPN	Unknown
21	Salomon 2011	F	Kuwait	Compound Heterozygous	Mixed without missense/In-frame deletion	c.499dupC	c.492-2A>G	p.Gln167Profs*21	Unknown	Frameshift	Splicing defect	Yes	Yes	Yes	Unknown	Unknown	Unknown	Unknown	TPN	Unknown
22	Salomon 2011	F	Kuwait	Compound Heterozygous	Mixed without missense/In-frame deletion	c.499dupC	c.492-2A>G	p.Gln167Profs*21	Unknown	Frameshift	Splicing defect	Yes	Yes	Yes	Unknown	Unknown	Unknown	Unknown	TPN	Unknown
23	Theoni 2014	F	East Africa	Homozygous	Frameshift/Nonsense	c.227C>G	c.227C>G	p.Ser76*	p.Ser76*	Nonsense	Nonsense	Yes	Yes	Yes	Unknown	Unknown	Unknown	Unknown	TPN	Alive
24	Salomon 2014	M	Portugal	Homozygous	Splicing defect	c.556-14A>G	c.556-14A>G	p.Tyr186_Asp219del*	p.Tyr186_Asp219del*	Splicing defect	Splicing defect	Yes	Yes	Yes	Unknown	Unknown	Unknown	No	TPN	Deceased
25	Salomon 2014	M	Morocco	Homozygous	Splicing defect	c.556-14A>G	c.556-14A>G	p.Tyr186_Asp219del*	p.Tyr186_Asp219del*	Splicing defect	Splicing defect	Yes	Yes	Yes	Unknown	Unknown	Unknown	No	Refused PN	Alive
26	Salomon 2014	F	Morocco	Homozygous	Splicing defect	c.556-14A>G	c.556-14A>G	p.Tyr186_Asp219del*	p.Tyr186_Asp219del*	Splicing defect	Splicing defect	Yes	Yes	Yes	Unknown	Unknown	Unknown	No	PPN	Alive
27	Salomon 2014	F	Algeria	Homozygous	Splicing defect	c.556-14A>G	c.556-14A>G	p.Tyr186_Asp219del*	p.Tyr186_Asp219del*	Splicing defect	Splicing defect	Yes	Yes	Yes	Unknown	Unknown	Unknown	No	PPN	Alive
28	Salomon 2014	F	Algeria	Homozygous	Splicing defect	c.556-14A>G	c.556-14A>G	p.Tyr186_Asp219del*	p.Tyr186_Asp219del*	Splicing defect	Splicing defect	Yes	Yes	Yes	Unknown	Unknown	Unknown	No	TPN	Alive
29	Salomon 2014	F	Turkey	Homozygous	Frameshift/Nonsense	c.227C>G	c.227C>G	p.Ser76*	p.Ser76*	Nonsense	Nonsense	Yes	Yes	Yes	Unknown	Unknown	Unknown	No	TPN	Alive
30	Salomon 2014	F	Algeria	Compound Heterozygous	Mixed without missense/In-frame deletion	c.492-2A>G	c.499dupC	Unknown	p.Gln167Profs*21	Splicing defect	Frameshift	Yes	Yes	Yes	Unknown	Unknown	Unknown	No	TPN	Alive
31	Salomon 2014	M	France	Compound Heterozygous	Mixed without missense/In-frame deletion	c.492-2A>G	c.499dupC	Unknown	p.Gln167Profs*21	Splicing defect	Frameshift	Yes	Yes	Yes	Unknown	Unknown	Unknown	Yes	TPN	Alive
32	Salomon 2014	F	Kuwait	Compound Heterozygous	Mixed without missense/In-frame deletion	c.492-2A>G	c.499dupC	Unknown	p.Gln167Profs*21	Splicing defect	Frameshift	Yes	Yes	Yes	Unknown	Unknown	Unknown	No	TPN	Alive
33	Salomon 2014	M	Algeria	Homozygous	Missense/In-frame deletion	c.359A>T	c.359A>T	p.Asn120Ile	p.Asn120Ile	Missense	Missense	Yes	Yes	Yes	Unknown	Unknown	Unknown	No	TPN	Alive
34	Salomon 2014	M	Italy	Homozygous	Missense/In-frame deletion	c.307G>A	c.307G>A	p.Gly103Arg	p.Gly103Arg	Missense	Missense	Yes	Yes	Yes	Unknown	Unknown	Unknown	No	PPN	Alive
35	Salomon 2014	F	Sri Lanka	Homozygous	Missense/In-frame deletion	c.314T>G	c.314T>G	p.Phe105Cys	p.Phe105Cys	Missense	Missense	Yes	Yes	Yes	Unknown	Unknown	Unknown	No	PPN	Alive
36	Salomon 2014	F	Egypt	Homozygous	Frameshift/Nonsense	c.394G>T	c.394G>T	p.Glu132*	p.Glu132*	Nonsense	Nonsense	Yes	Yes	Yes	Unknown	Unknown	Unknown	Yes	TPN	Alive
37	Salomon 2014	F	Kuwait	Compound Heterozygous	Frameshift/Nonsense	c.556-14A>G	c.654delA	p.Tyr186Phefs*6	p.Asp219Metfs*15	Frameshift	Frameshift	Yes	Yes	Yes	Unknown	Unknown	Unknown	No	TPN	Deceased
38	Salomon 2014	M	Kuwait	Compound Heterozygous	Frameshift/Nonsense	c.556-14A>G	c.654delA	p.Tyr186Phefs*6	p.Asp219Metfs*15	Frameshift	Frameshift	Yes	Yes	Yes	Unknown	Unknown	Unknown	No	TPN	Alive
39	Salomon 2014	F	Italy	Compound Heterozygous	Mixed without missense/In-frame deletion	c.227C>G	c.555+1G>C	p.Ser76*	p.Ala165Metfs*23[del exon 5]	Nonsense	Splicing defect	Yes	Yes	Yes	Unknown	Unknown	Unknown	No	Refused PN	Alive
40	Salomon 2014	M	Italy	Homozygous	Splicing defect	c.556-14A>G	c.556-14A>G	p.Tyr186_Asp219del*	p.Tyr186_Asp219del*	Splicing defect	Splicing defect	Yes	Yes	Yes	Unknown	Unknown	Unknown	Yes	TPN	Alive
41	Salomon 2014	F	Italy	Compound Heterozygous	Mixed with missense/In-frame deletion	c.380C>T	Unknown	p.Thr127Ile	Unknown	Missense	Unknown	Yes	Yes	Yes	Unknown	Unknown	Unknown	Yes	TPN	Alive
42	Salomon 2014	M	Morocco	Homozygous	Splicing defect	c.556-14A>G	c.556-14A>G	p.Tyr186_Asp219del*	p.Tyr186_Asp219del*	Splicing defect	Splicing defect	Yes	Yes	Yes	Unknown	Unknown	Unknown	No	Refused PN	Alive
43	Salomon 2014	M	Kuwait	Homozygous	Splicing defect	c.492-2A>G	c.492-2A>G	Unknown	Unknown	Splicing defect	Splicing defect	Yes	Yes	Yes	Unknown	Unknown	Unknown	Unknown	Unknown	Unknown
44	Salomon 2014	M	Italy	Compound Heterozygous	Mixed without missense/In-frame deletion	c.467delC	c.492-1G>A	p.Pro156Leufs*54	Unknown	Frameshift	Splicing defect	Yes	Yes	Yes	Unknown	Unknown	Unknown	No	TPN	Alive
45	Salomon 2014	F	Kuwait	Homozygous	Frameshift/Nonsense	c.499dupC	c.499dupC	p.Gln167Profs*21	p.Gln167Profs*21	Frameshift	Frameshift	Yes	Yes	Yes	Unknown	Unknown	Unknown	No	TPN	Deceased
46	Salomon 2014	M	Kuwait	Homozygous	Frameshift/Nonsense	c.499dupC	c.499dupC	p.Gln167Profs*21	p.Gln167Profs*21	Frameshift	Frameshift	Yes	Yes	Yes	Unknown	Unknown	Unknown	No	TPN	Deceased
47	Salomon 2014	M	Kuwait	Homozygous	Frameshift/Nonsense	c.499dupC	c.499dupC	p.Gln167Profs*21	p.Gln167Profs*21	Frameshift	Frameshift	Yes	Yes	Yes	Unknown	Unknown	Unknown	No	TPN	Deceased
48	Salomon 2014	F	Kuwait	Homozygous	Frameshift/Nonsense	c.499dupC	c.499dupC	p.Gln167Profs*21	p.Gln167Profs*21	Frameshift	Frameshift	Yes	Yes	Yes	Unknown	Unknown	Unknown	No	TPN	Alive
49	Salomon 2014	M	Kuwait	Homozygous	Frameshift/Nonsense	c.499dupC	c.499dupC	p.Gln167Profs*21	p.Gln167Profs*21	Frameshift	Frameshift	Yes	Yes	Yes	Unknown	Unknown	Unknown	Unknown	Unknown	Unknown
50	Salomon 2014	F	Kuwait	Homozygous	Frameshift/Nonsense	c.499dupC	c.499dupC	p.Gln167Profs*21	p.Gln167Profs*21	Frameshift	Frameshift	Yes	Yes	Yes	Unknown	Unknown	Unknown	Unknown	Unknown	Unknown
51	Salomon 2014	F	Qatar	Homozygous	Frameshift/Nonsense	c.499dupC	c.499dupC	p.Gln167Profs*21	p.Gln167Profs*21	Frameshift	Frameshift	Yes	Yes	Yes	Unknown	Unknown	Unknown	Unknown	Unknown	Unknown
52	Salomon 2014	M	Qatar	Homozygous	Frameshift/Nonsense	c.499dupC	c.499dupC	p.Gln167Profs*21	p.Gln167Profs*21	Frameshift	Frameshift	Yes	Yes	Yes	Unknown	Unknown	Unknown	Unknown	Unknown	Unknown
53	Salomon 2014	M	Kuwait	Homozygous	Frameshift/Nonsense	c.499dupC	c.499dupC	p.Gln167Profs*21	p.Gln167Profs*21	Frameshift	Frameshift	Yes	Yes	Yes	Unknown	Unknown	Unknown	Unknown	Unknown	Unknown
54	Salomon 2014	M	Mali	Homozygous	Frameshift/Nonsense	c.321delC	c.321delC	p.Lys108Serfs*12	p.Lys108Serfs*12	Frameshift	Frameshift	Yes	Yes	Yes	Unknown	Unknown	Unknown	No	TPN	Deceased
55	Salomon 2014	M	Morocco	Homozygous	Frameshift/Nonsense	c.352_368del	c.352_368del	p.Cys118Glyfs*9	p.Cys118Glyfs*9	Frameshift	Frameshift	Yes	Yes	Yes	Unknown	Unknown	Unknown	Yes	TPN	Alive
56	Salomon 2014	M	Morocco	Homozygous	Frameshift/Nonsense	c.352_368del	c.352_368del	p.Cys118Glyfs*9	p.Cys118Glyfs*9	Frameshift	Frameshift	Yes	Yes	Yes	Unknown	Unknown	Unknown	No	TPN	Alive
57	Salomon 2014	M	Turkey	Homozygous	Splicing defect	c.555+1G>C	c.555+1G>C	p.Ala165Metfs*23[del exon 5]	p.Ala165Metfs*23[del exon 5]	Splicing defect	Splicing defect	Yes	Yes	Yes	Unknown	Unknown	Unknown	Yes	TPN	Alive
58	Salomon 2014	F	Turkey	Homozygous	Splicing defect	c.555+1G>C	c.555+1G>C	p.Ala165Metfs*23[del exon 5]	p.Ala165Metfs*23[del exon 5]	Splicing defect	Splicing defect	Yes	Yes	Yes	Unknown	Unknown	Unknown	Yes	TPN	Alive
59	Salomon 2014	F	Algeria	Homozygous	Chromosomal deletion	del EPCAM	del EPCAM	del EPCAM	del EPCAM	Deletion	Deletion	Yes	Yes	Yes	Unknown	Unknown	Unknown	Yes	TPN	Alive
60	Salomon 2014	F	France	Homozygous	Chromosomal deletion	c.492_555del	c.492_555del	del Ex5	del Ex5	Deletion	Deletion	Yes	Yes	Yes	Unknown	Unknown	Unknown	Yes	TPN	Alive
61	Salomon 2014	M	Turkey	Homozygous	Chromosomal deletion	del Ex1-7	del Ex1-7	del Ex1-7	del Ex1-7	Deletion	Deletion	Yes	Yes	Yes	Unknown	Unknown	Unknown	No	PPN	Alive
62	Salomon 2014	M	Turkey	Homozygous	Chromosomal deletion	del Ex1-4	del Ex1-4	del Ex1-4	del Ex1-4	Deletion	Deletion	Yes	Yes	Yes	Unknown	Unknown	Unknown	No	TPN	Alive
63	Pegas 2014	F	Brazil	Homozygous	Splicing defect	c.556-14A>G	c.556-14A>G	p.Tyr186_Asp219del*	p.Tyr186_Asp219del*	Splicing defect	Splicing defect	Yes	Yes	Yes	Unknown	Unknown	Unknown	No	PPN	Alive
64	Tang 2018	F	China	Homozygous	Missense/In-frame deletion	c.307G>A	c.307G>A	p.Gly103Arg	p.Gly103Arg	Missense	Missense	Yes	Yes	Yes	Yes	Unknown	Yes	No	TPN	Alive
65	d'Apolito 2016	M	Italy	Compound Heterozygous	Splicing defect	c.556-14A>G	c.654delA	p.Tyr186_Asp219del*	p.Tyr186_Asp219del*	Splicing defect	Splicing defect	Yes	Yes	Yes	Unknown	Unknown	Unknown	Yes	Unknown	Deceased
66	d'Apolito 2016	M	Italy	Compound Heterozygous	Splicing defect	c.556-14A>G	c.654delA	p.Tyr186_Asp219del*	p.Tyr186_Asp219del*	Splicing defect	Splicing defect	Yes	Yes	Yes	Unknown	Unknown	Unknown	Yes	TPN	Alive
67	d'Apolito 2016	F	Italy	Compound Heterozygous	Mixed with missense/In-frame deletion	c.437T>A	Unknown	p.Ile146Asn	Unknown	Missense	Unknown	Yes	Yes	Yes	Unknown	Unknown	Unknown	Yes	Unknown	Deceased
68	AlMahamed 2017	M	Saudi Arabia	Homozygous	Frameshift/Nonsense	c.412C>T	c.412C>T	p.Arg138*	p.Arg138*	Nonsense	Nonsense	Yes	Yes	Yes	Yes	Yes	Yes	Yes	TPN	Alive
69	AlMahamed 2017	F	Saudi Arabia	Homozygous	Frameshift/Nonsense	c.499dupC	c.499dupC	p.Gln167Profs*21	p.Gln167Profs*21	Frameshift	Frameshift	Yes	Yes	Yes	Yes	Unknown	Yes	No	TPN	Deceased
70	AlMahamed 2017	M	Saudi Arabia	Homozygous	Frameshift/Nonsense	c.499dupC	c.499dupC	p.Gln167Profs*21	p.Gln167Profs*21	Frameshift	Frameshift	Yes	Yes	Yes	Yes	Unknown	Yes	Yes	TPN	Alive
71	AlMahamed 2017	M	Saudi Arabia	Homozygous	Chromosomal deletion	del EPCAM	del EPCAM	del EPCAM	del EPCAM	Deletion	Deletion	Yes	Yes	Yes	Yes	Unknown	Yes	No	TPN	Deceased
72	Bodian 2017	F	Hispanic	Homozygous	Splicing defect	c.556-14A>G	c.556-14A>G	p.Tyr186_Asp219del*	p.Tyr186_Asp219del*	Splicing defect	Splicing defect	Yes	Yes	Yes	Yes	Unknown	Yes	No	PPN	Deceased
73	Bodian 2017	F	Hispanic	Homozygous	Splicing defect	c.556-14A>G	c.556-14A>G	p.Tyr186_Asp219del*	p.Tyr186_Asp219del*	Splicing defect	Splicing defect	Yes	Yes	Yes	Yes	Unknown	Yes	Yes	PPN	Alive
74	Tan 2017	M	United States	Homozygous	Frameshift/Nonsense	c.38_62dup	c.38_62dup	p.Ala22Cysfs*17	p.Ala22Cysfs*17	Frameshift	Frameshift	Yes	Yes	Yes	Yes	Unknown	Yes	No	TPN	Alive
75	Yuan 2018	M	China	Homozygous	Frameshift/Nonsense	c.412C>T	c.412C>T	p.Arg138*	p.Arg138*	Nonsense	Nonsense	Yes	Yes	Yes	Unknown	Yes	Unknown	No	Refused PN	Alive
76	Shakhnovich 2018	M	Caucasian	Compound Heterozygous	Mixed without missense/In-frame deletion	c.426-1G>A	c.265C>T	Unknown	p.Gln89*	Splicing defect	Nonsense	Yes	Yes	Yes	Unknown	Yes	Unknown	No	PPN	Alive
77	Pathak 2019	F	Israel	Homozygous	Frameshift/Nonsense	c.227C>G	c.227C>G	p.Ser76*	p.Ser76*	Nonsense	Nonsense	Yes	Yes	Yes	Unknown	Unknown	Unknown	No	TPN	Alive
78	Pathak 2019	M	Iraqi	Homozygous	Frameshift/Nonsense	c.589C>T	c.589C>T	p.Gln197*	p.Gln197*	Nonsense	Nonsense	Yes	Yes	Yes	Unknown	Unknown	Unknown	No	TPN	Alive
79	Pathak 2019	M	Israel	Homozygous	Frameshift/Nonsense	c.579delT	c.579delT	p.Ile193Metfs*17	p.Ile193Metfs*17	Frameshift	Frameshift	Yes	Yes	Yes	Unknown	Unknown	Unknown	No	TPN	Alive
80	Pathak 2019	F	Israel	Homozygous	Frameshift/Nonsense	c.579delT	c.579delT	p.Ile193Metfs*17	p.Ile193Metfs*17	Frameshift	Frameshift	Yes	Yes	Yes	Unknown	Unknown	Unknown	No	TPN	Alive
81	Pathak 2019	M	Caucasian	Compound Heterozygous	Mixed with missense/In-frame deletion	c.113G>A	c.48_68del21	p.Cys38Tyr	p.Ala18_Gln24del	Missense	Deletion	Yes	Yes	Yes	Unknown	Unknown	Unknown	No	TPN	Alive
82	Pathak 2019	M	Unknown	Compound Heterozygous	Mixed with missense/In-frame deletion	c.267G>C	c.945+118T>C	p.Gln89His	Unknown	Missense	Unknown	Yes	Yes	Yes	Unknown	Unknown	Unknown	No	PPN	Alive
83	Pathak 2019	F	Palestine	Compound Heterozygous	Mixed with missense/In-frame deletion	c.1A>C	c.38_62dup25	p.Met1Leu	Unknown	Missense	Unknown	Yes	Yes	Yes	Unknown	Unknown	Unknown	Unknown	Unknown	Unknown
84	Pathak 2019	M	United Kingdom	Compound Heterozygous	Mixed with missense/In-frame deletion	c.307G>A	c.492-5T>C	p.Gly103Arg	Unknown	Missense	Splicing defect	Yes	Yes	Yes	Unknown	Unknown	Unknown	No	TPN	Alive
85	Pathak 2019	M	Turkey	Homozygous	Missense/In-frame deletion	c.757G>A	c.757G>A	p.Asp253Asn	p.Asp253Asn	Missense	Missense	Yes	Yes	Yes	Unknown	Unknown	Unknown	Unknown	Unknown	Unknown
86	Pathak 2019	M	Unknown	Compound Heterozygous	Mixed without missense/In-frame deletion	c.540delT	c.491+1G>A	p.Phe180Leufs*30	Unknown	Frameshift	Splicing defect	Yes	Yes	Yes	Unknown	Unknown	Unknown	No	PPN	Alive
87	Pathak 2019	M	Hispanic	Compound Heterozygous	Mixed without missense/In-frame deletion	c.540delT	c.491+1G>A	p.Phe180Leufs*30	Unknown	Frameshift	Splicing defect	Yes	Yes	Yes	Unknown	Unknown	Unknown	No	TPN	Alive
88	Pathak 2019	F	Turkey	Homozygous	Splicing defect	c.555+1G>C	c.555+1G>C	p.Ala165Metfs*23[del exon 5]	p.Ala165Metfs*23[del exon 5]	Splicing defect	Splicing defect	Yes	Yes	Yes	Unknown	Unknown	Unknown	No	Refused PN	Alive
89	Pathak 2019	M	English/Italian	Compound Heterozygous	Mixed without missense/In-frame deletion	c.491+1G>A	c.556-14A>G	Unknown	p.Tyr186Phefs*6	Splicing defect	Frameshift	Yes	Yes	Yes	Unknown	Unknown	Unknown	No	PPN	Alive
90	Pathak 2019	M	Bangladesh	Compound Heterozygous	Mixed without missense/In-frame deletion	c.491+1G>A	c.556-14A>G	Unknown	p.Tyr186Phefs*6	Splicing defect	Frameshift	Yes	Yes	Yes	Unknown	Unknown	Unknown	No	TPN	Alive
91	Pathak 2019	M	Bangladesh	Compound Heterozygous	Splicing defect	c.492-1G>A	c.491+1G>A	Unknown	Unknown	Splicing defect	Splicing defect	Yes	Yes	Yes	Unknown	Unknown	Unknown	No	TPN	Alive
92	Pathak 2019	F	Hispanic	Homozygous	Chromosomal deletion	del Ex1	del Ex1	p.Gln24_Tyr142del	p.Gln24_Tyr142del	Deletion	Deletion	Yes	Yes	Yes	Unknown	Unknown	Unknown	No	PPN	Alive
93	Pathak 2019	Unknown	Pakistan	Homozygous	Missense/In-frame deletion	c.509_511delTCA	c.509_511delTCA	p.Ile170del	p.Ile170del	In-frame deletion	In-frame deletion	Yes	Yes	Yes	Unknown	Unknown	Unknown	Unknown	Unknown	Unknown
94	Zhou 2020	M	China	Homozygous	Splicing defect	c.657+1G>A	c.657+1G>A	Unknown	Unknown	Splicing defect	Splicing defect	Yes	Yes	Yes	Yes	Unknown	Yes	No	Unknown	Alive
95	Hassan 2020	M	Qatar	Homozygous	Frameshift/Nonsense	c.499dupC	c.499dupC	p.Gln167Profs*21	p.Gln167Profs*21	Frameshift	Frameshift	Yes	Yes	Yes	Unknown	Unknown	Unknown	No	TPN	Deceased
96	Hassan 2020	F	Qatar	Homozygous	Frameshift/Nonsense	c.499dupC	c.499dupC	p.Gln167Profs*21	p.Gln167Profs*21	Frameshift	Frameshift	Yes	Yes	Yes	Unknown	Unknown	Unknown	Yes	PPN	Deceased
97	Hassan 2020	F	Qatar	Homozygous	Frameshift/Nonsense	c.499dupC	c.499dupC	p.Gln167Profs*21	p.Gln167Profs*21	Frameshift	Frameshift	Yes	Yes	No	Unknown	Unknown	Unknown	No	TPN	Deceased
98	Hassan 2020	M	Qatar	Homozygous	Frameshift/Nonsense	c.499dupC	c.499dupC	p.Gln167Profs*21	p.Gln167Profs*21	Frameshift	Frameshift	Yes	Yes	Yes	Unknown	Unknown	Unknown	No	TPN	Deceased
99	Hassan 2020	F	Qatar	Homozygous	Frameshift/Nonsense	c.499dupC	c.499dupC	p.Gln167Profs*21	p.Gln167Profs*21	Frameshift	Frameshift	Yes	Yes	Yes	Unknown	Unknown	Unknown	No	TPN	Deceased
100	Hassan 2020	M	Qatar	Homozygous	Frameshift/Nonsense	c.499dupC	c.499dupC	p.Gln167Profs*21	p.Gln167Profs*21	Frameshift	Frameshift	Yes	Yes	Yes	Unknown	Unknown	Unknown	No	TPN	Deceased
101	Hassan 2020	M	Qatar	Homozygous	Frameshift/Nonsense	c.499dupC	c.499dupC	p.Gln167Profs*21	p.Gln167Profs*21	Frameshift	Frameshift	Yes	Yes	No	Unknown	Unknown	Unknown	No	TPN	Deceased
102	Hassan 2020	M	Qatar	Homozygous	Frameshift/Nonsense	c.499dupC	c.499dupC	p.Gln167Profs*21	p.Gln167Profs*21	Frameshift	Frameshift	Yes	Yes	Yes	Yes	Unknown	Unknown	No	TPN	Deceased
103	Hassan 2020	M	Qatar	Homozygous	Frameshift/Nonsense	c.499dupC	c.499dupC	p.Gln167Profs*21	p.Gln167Profs*21	Frameshift	Frameshift	Yes	Yes	Yes	Unknown	Unknown	Unknown	No	PPN	Deceased
104	Hassan 2020	M	Qatar	Homozygous	Frameshift/Nonsense	c.499dupC	c.499dupC	p.Gln167Profs*21	p.Gln167Profs*21	Frameshift	Frameshift	Yes	Yes	Yes	Unknown	Unknown	Unknown	No	TPN	Alive
105	Hassan 2020	M	Qatar	Homozygous	Frameshift/Nonsense	c.499dupC	c.499dupC	p.Gln167Profs*21	p.Gln167Profs*21	Frameshift	Frameshift	Yes	Yes	Yes	Unknown	Unknown	Unknown	Yes	PPN	Alive
106	Hassan 2020	M	Qatar	Homozygous	Frameshift/Nonsense	c.499dupC	c.499dupC	p.Gln167Profs*21	p.Gln167Profs*21	Frameshift	Frameshift	Yes	Yes	Yes	Unknown	Unknown	Unknown	No	TPN	Alive
107	Hassan 2020	M	Qatar	Homozygous	Frameshift/Nonsense	c.499dupC	c.499dupC	p.Gln167Profs*21	p.Gln167Profs*21	Frameshift	Frameshift	Yes	Yes	Yes	Unknown	Unknown	Unknown	No	TPN	Alive
108	Hassan 2020	M	Qatar	Homozygous	Frameshift/Nonsense	c.499dupC	c.499dupC	p.Gln167Profs*21	p.Gln167Profs*21	Frameshift	Frameshift	Yes	Yes	Yes	Unknown	Unknown	Unknown	No	TPN	Alive
109	Hassan 2020	F	Qatar	Homozygous	Frameshift/Nonsense	c.499dupC	c.499dupC	p.Gln167Profs*21	p.Gln167Profs*21	Frameshift	Frameshift	Yes	Yes	Yes	Unknown	Unknown	Unknown	No	TPN	Alive
110	Hassan 2020	M	Qatar	Homozygous	Frameshift/Nonsense	c.499dupC	c.499dupC	p.Gln167Profs*21	p.Gln167Profs*21	Frameshift	Frameshift	Yes	Yes	Yes	Unknown	Unknown	Unknown	Yes	TPN	Alive
111	Hassan 2020	M	Qatar	Homozygous	Frameshift/Nonsense	c.499dupC	c.499dupC	p.Gln167Profs*21	p.Gln167Profs*21	Frameshift	Frameshift	Yes	Yes	Yes	Unknown	Unknown	Unknown	No	TPN	Alive
112	Hassan 2020	M	Qatar	Homozygous	Frameshift/Nonsense	c.499dupC	c.499dupC	p.Gln167Profs*21	p.Gln167Profs*21	Frameshift	Frameshift	Yes	Yes	Yes	Unknown	Unknown	Unknown	No	TPN	Alive
113	Hassan 2020	M	Qatar	Homozygous	Frameshift/Nonsense	c.499dupC	c.499dupC	p.Gln167Profs*21	p.Gln167Profs*21	Frameshift	Frameshift	Yes	Yes	Yes	Unknown	Unknown	Unknown	No	TPN	Alive
114	Hassan 2020	F	Qatar	Homozygous	Frameshift/Nonsense	c.499dupC	c.499dupC	p.Gln167Profs*21	p.Gln167Profs*21	Frameshift	Frameshift	Yes	Yes	Yes	Unknown	Unknown	Unknown	No	PPN	Alive
115	Hassan 2020	F	Qatar	Homozygous	Frameshift/Nonsense	c.499dupC	c.499dupC	p.Gln167Profs*21	p.Gln167Profs*21	Frameshift	Frameshift	Yes	Yes	Yes	Unknown	Unknown	Unknown	No	PPN	Alive
116	Hassan 2020	M	Qatar	Homozygous	Frameshift/Nonsense	c.499dupC	c.499dupC	p.Gln167Profs*21	p.Gln167Profs*21	Frameshift	Frameshift	Yes	Yes	Yes	Unknown	Unknown	Unknown	No	TPN	Alive
117	Fang 2020	M	China	Homozygous	Splicing defect	c.491+1G>A	c.491+1G>A	Unknown	Unknown	Splicing defect	Splicing defect	Yes	Yes	Yes	Yes	Yes	Yes	No	PPN	Deceased
118	Yang 2021	M	China	Compound Heterozygous	Mixed without missense/In-frame deletion	c.491+1G>A	c.352_353insCACC	Unknown	Unknown	Splicing defect	Frameshift	Yes	Yes	Yes	Unknown	Unknown	Unknown	No	PPN	Deceased
119	Yan 2021	M	China	Compound Heterozygous	Mixed without missense/In-frame deletion	c.184 + 6T > G	del Ex1-9	Unknown	del Ex1-9	Splicing defect	Deletion	No	Yes	Yes	Unknown	Yes	Yes	No	TPN	Deceased
120	Yan 2021	M	China	Compound Heterozygous	Frameshift/Nonsense	c.96 C > A	c.823delG	p.Tyr32*	p.Val275Trpfs*2	Nonsense	Frameshift	No	Yes	Yes	Unknown	Yes	Yes	No	PPN	Alive
121	Mantoo 2021	M	India	Homozygous	Frameshift/Nonsense	c.373_374insC	c.373_374insC	p.Arg125Thrfs*8	p.Arg125Thrfs*8	Frameshift	Frameshift	No	Yes	Yes	Unknown	Unknown	Yes	Yes	Refused PN	Deceased
122	Esposito 2021	M	India	Homozygous	Splicing defect	c.556-14A>G	c.556-14A>G	p.Tyr186_Asp219del*	p.Tyr186_Asp219del*	Splicing defect	Splicing defect	Yes	Yes	Yes	Yes	Yes	Unknown	No	TPN	Deceased
123	Esposito 2021	M	India	Homozygous	Frameshift/Nonsense	c.712G > T	c.712G > T	p.Glu238*	p.Glu238*	Nonsense	Nonsense	Yes	Yes	Yes	Yes	Yes	Unknown	No	TPN	Alive
124	Esposito 2021	F	India	Compound Heterozygous	Mixed with missense/In-frame deletion	c.649G > T	c.758A>G	p.Glu217*	p.Asp253Gly	Nonsense	Missense	Yes	Yes	Yes	Yes	Unknown	Unknown	No	TPN	Alive
125	Esposito 2021	M	India	Compound Heterozygous	Mixed without missense/In-frame deletion	c.551-1G>C	c.712G > T	Unknown	p.Glu238*	Splicing defect	Nonsense	Yes	Yes	Yes	Yes	Unknown	Unknown	No	TPN	Deceased
126	Esposito 2021	M	India	Homozygous	Missense/In-frame deletion	c.757G>A	c.757G>A	p.Asp253Asn	p.Asp253Asn	Missense	Missense	Yes	Yes	Yes	Yes	Yes	Unknown	No	TPN	Deceased
127	Civan 2021	M	Mediterranean	Compound Heterozygous	Frameshift/Nonsense	c.429G > A	c.556-14A>G	p.Trp143*	p.Tyr186Phefs*6	Nonsense	Frameshift	Yes	Yes	Yes	Unknown	Yes	Unknown	No	TPN	Alive
128	Civan 2021	F	Mediterranean	Homozygous	Missense/In-frame deletion	c.326A > G	c.326A>G	p.Gln109Arg	p.Gln109Arg	Missense	Missense	Yes	Yes	Yes	Unknown	Unknown	Unknown	No	TPN	Deceased
129	Civan 2021	F	Mediterranean	Homozygous	Missense/In-frame deletion	c.326A > G	c.326A>G	p.Gln109Arg	p.Gln109Arg	Missense	Missense	Yes	Yes	Yes	Unknown	Yes	Yes	No	TPN	Alive
130	Civan 2021	M	Mediterranean	Homozygous	Missense/In-frame deletion	c.326A > G	c.326A>G	p.Gln109Arg	p.Gln109Arg	Missense	Missense	Yes	Yes	Yes	Unknown	Unknown	Yes	No	TPN	Alive
131	Civan 2021	M	Turkey	Homozygous	Chromosomal deletion	c.1_46del	c.1_46del	Unknown	Unknown	Deletion	Deletion	Yes	Yes	Yes	Unknown	Unknown	Unknown	No	TPN	Deceased
132	Civan 2021	M	Turkey	Homozygous	Chromosomal deletion	c.1_46del	c.1_46del	Unknown	Unknown	Deletion	Deletion	Yes	Yes	Yes	Yes	Unknown	Unknown	No	TPN	Deceased
133	Zhao 2022	F	China	Compound Heterozygous	Mixed with missense/In-frame deletion	c.227C>G	c.296G>A	p.Ser76*	p.Arg99His	Nonsense	Missense	Yes	Yes	Yes	Unknown	Unknown	Unknown	Unknown	PPN	Unknown
134	Merve-Güvenoğlu 2022	M	Turkey	Homozygous	Missense/In-frame deletion	c.757G>A	c.757G>A	p.Asp253Asn	p.Asp253Asn	Missense	Missense	Yes	Yes	Yes	Yes	Unknown	Yes	Unknown	Refused PN	Unknown
135	González-Hakspiel 2022	F	Colombia	Compound Heterozygous	Mixed without missense/In-frame deletion	c.492-3C>G	del Ex1-3	Unknown	del Ex1-3	Splicing defect	Deletion	Yes	Yes	Yes	Yes	Unknown	Yes	Unknown	TPN	Deceased
136	Das 2023	F	India	Homozygous	Splicing defect	c.556-14A>G	c.556-14A>G	p.Tyr186_Asp219del*	p.Tyr186_Asp219del*	Splicing defect	Splicing defect	Yes	Yes	Yes	Unknown	Unknown	Yes	Unknown	TPN	Unknown
137	Alkhalifa 2023	F	Bahrain	Homozygous	Frameshift/Nonsense	c.499dupC	c.499dupC	p.Gln167Profs*21	p.Gln167Profs*21	Frameshift	Frameshift	Yes	Yes	Yes	Unknown	Yes	Yes	Unknown	TPN	Unknown
138	Wang 2024	F	China	Compound Heterozygous	Mixed without missense/In-frame deletion	c.491+1G>C	c.60delC	Unknown	p.Phe20Leufs*17	Splicing defect	Frameshift	Yes	Yes	Yes	Yes	Unknown	Unknown	Unknown	PPN	Alive
139	Wang 2024	M	China	Compound Heterozygous	Mixed with missense/In-frame deletion	c.353G>A	del Ex1-7	p.Cys118Tyr	del Ex1-7	Missense	Deletion	Yes	Yes	Yes	Yes	Unknown	Unknown	Unknown	PPN	Alive
140	Wang 2024	M	China	Compound Heterozygous	Mixed with missense/In-frame deletion	c.319delG	c.505_507delGAG	Unknown	Unknown	Frameshift	In-frame deletion	Yes	Yes	Yes	Yes	Unknown	Yes	Unknown	TPN	Alive
141	Mehmet-Ali-Oktay 2024	F	Turkey	Homozygous	Splicing defect	c.556-14A>G	c.556-14A>G	p.Tyr186_Asp219del*	p.Tyr186_Asp219del*	Splicing defect	Splicing defect	Yes	Yes	Yes	Unknown	Unknown	Unknown	Unknown	TPN	Alive
142	Fang 2025	M	China	Homozygous	Splicing defect	c.556-14A>G	c.556-14A>G	p.Tyr186_Asp219del*	p.Tyr186_Asp219del*	Splicing defect	Splicing defect	Yes	Yes	Yes	Unknown	Unknown	Unknown	Unknown	TPN	Unknown
143	Fang 2025	M	China	Compound Heterozygous	Mixed without missense/In-frame deletion	c.672dupC	del Ex4-7	p.Phe226Valfs*4	del Ex4-7	Frameshift	Deletion	Yes	Yes	Yes	Unknown	Unknown	Unknown	Unknown	TPN	Unknown
144	Fang 2025	F	China	Compound Heterozygous	Frameshift/Nonsense	c.672dupC	c.233_234del	p.Phe226Valfs*4	p.Leu78Argfs*7	Frameshift	Frameshift	Yes	Yes	Yes	Unknown	Unknown	Unknown	Unknown	TPN	Unknown
145	Fang 2025	F	China	Compound Heterozygous	Missense/In-frame deletion	c.353G>A	c.353G>A	p.Cys118Tyr	p.Cys118Tyr	Missense	Missense	Yes	Yes	Yes	Unknown	Unknown	Unknown	Unknown	TPN	Unknown
146	Fang 2025	F	China	Compound Heterozygous	Chromosomal deletion	del Ex1-7	del Ex1-7	del Ex1-7	del Ex1-7	Deletion	Deletion	Yes	Yes	Yes	Unknown	Unknown	Unknown	Unknown	TPN	Unknown
147	Fang 2025	F	China	Compound Heterozygous	Mixed without missense/In-frame deletion	c.60delC	c.491+1G>C	p.Phe20Leufs*17	Unknown	Frameshift	Splicing defect	Yes	Yes	Yes	Unknown	Unknown	Unknown	Unknown	TPN	Unknown
148	Fang 2025	M	China	Homozygous	Splicing defect	c.491+1G>C	c.491+1G>C	Unknown	Unknown	Splicing defect	Splicing defect	Yes	Yes	Yes	Unknown	Unknown	Unknown	Unknown	TPN	Unknown
149	Fang 2025	M	China	Compound Heterozygous	Mixed with missense/In-frame deletion	del Ex6-7	c.143G>A	del Ex6-7	p.Cys48Tyr	Deletion	Missense	Yes	Yes	Yes	Unknown	Unknown	Unknown	Unknown	TPN	Unknown
150	This study 2025	M	China	Homozygous	Frameshift/Nonsense	c.315delT	c.315delT	p.Phe105Leufs*15	p.Phe105Leufs*15	Frameshift	Frameshift	Yes	Yes	Yes	Yes	Yes	No	No	Refused PN	Deceased
